# Supplementary material for: Roles of CD34+ cells and ALK5 signaling in the reconstruction of seminiferous tubule-like structures in 3-D re-aggregate culture of dissociated cells from neonatal mouse testes
Source: PLoS One. 2017 Nov 30;12(11):e0188705. doi: 10.1371/journal.pone.0188705 (PMC5708723; doi:10.1371/journal.pone.0188705)
Supplement: S4 Movie — (ZIP) [file pone.0188705.s011.zip]

Archive with 1 entries (1 files):
- S4_Movie_W01F010Z008T001-184(merge).avi
