# Supplementary material for: Roles of CD34+ cells and ALK5 signaling in the reconstruction of seminiferous tubule-like structures in 3-D re-aggregate culture of dissociated cells from neonatal mouse testes
Source: PLoS One. 2017 Nov 30;12(11):e0188705. doi: 10.1371/journal.pone.0188705 (PMC5708723; doi:10.1371/journal.pone.0188705)
Supplement: S1 Data — A) Raw data and their comparisons of the percentage of PCNA+ SCs, CD34+ cells, p75+ cells and PTMCs during culture for 1, 3, 5, and 7 days in the absence (C) and presence (K) of KSR. Pairwise comparisons were carried out by t-test with Bonferroni correction. B) The solid lines indicate significant differences (p < 0.05). (XLSX) [file pone.0188705.s012.xlsx]

## Sheet: A. raw data and comparisons
PCNA Gata	1dC	1dK	3dC	3dK	5dC	5dK	7dC	7dK
	0.018735	0.083544	0.3	0.323	0.088	0.17	0.064	0.034
	0.014859	0.066474	0.166276	0.289855	0.106965	0.176678	0.047085	0.059942
	0.016	0.062	0.174	0.139	0.094	0.085	0.119	0.044
	Pairwise comparisons using t tests with pooled SD
	p-value	1dC	1dK	3dC	3dK	5dC	5dK	7dC
	1dK	1	-	-	-	-	-	-
	3dC	0.00485	0.0787	-	-	-	-	-
	3dK	0.00079	0.01144	1	-	-	-	-
	5dC	1	1	0.29742	0.04311	-	-	-
	5dK	0.17529	1	1	0.50388	1	-	-
	7dC	1	1	0.10773	0.01559	1	1	-
	7dK	1	1	0.02178	0.00329	1	0.78154	1
	P value adjustment method: bonferroni
PCNA CD34	1dC	1dK	3dC	3dK	5dC	5dK	7dC	7dK
	0.122066	0.125	0.513514	0.503817	0.29288	0.221359	0.252199	0.0588235
	0.0921986	0.09375	0.521277	0.424615	0.20122	0.195175	0.222727	0.0631229
	0.103448	0.0793651	0.415479	0.500631	0.273657	0.187984	0.2	0.0765027
	Pairwise comparisons using t tests with pooled SD
	p-value	1dC	1dK	3dC	3dK	5dC	5dK	7dC
	1dK	1	-	-	-	-	-	-
	3dC	1.3e-08	1e-08	-	-	-	-	-
	3dK	1.7e-08	1.3e-08	1	-	-	-	-
	5dC	0.00208	0.00132	1.5e-05	2.3e-05	-	-	-
	5dK	0.10987	0.06759	8.5e-07	1.2e-06	1	-	-
	7dC	0.01925	0.01192	2.8e-06	4.1e-06	1	1	-
	7dK	1	1	2.9e-09	3.8e-09	0.00015	0.00588	0.00113
	P value adjustment method: bonferroni
PCNA p75	1dC	1dK	3dC	3dK	5dC	5dK	7dC	7dK
	0.116822	0.107527	0.350769	0.40246	0.223684	0.186441	0.228426	0.0912052
	0.0837989	0.0909091	0.386059	0.356287	0.200803	0.205047	0.234043	0.107143
	0.100962	0.0890052	0.441406	0.42437	0.187943	0.120141	0.193133	0.123077
	Pairwise comparisons using t tests with pooled SD
	p-value	1dC	1dK	3dC	3dK	5dC	5dK	7dC
	1dK	1	-	-	-	-	-	-
	3dC	3.9e-08	3.1e-08	-	-	-	-	-
	3dK	3.6e-08	2.8e-08	1	-	-	-	-
	5dC	0.0132	0.0088	1.7e-05	1.5e-05	-	-	-
	5dK	0.2608	0.1721	1.9e-06	1.7e-06	1	-	-
	7dC	0.0038	0.0026	4.6e-05	4.1e-05	1	1	-
	7dK	1	1	5.4e-08	5e-08	0.0237	0.464	0.0067
	P value adjustment method: bonferroni
PCNA SMA	1dC	1dK	3dC	3dK	5dC	5dK	7dC	7dK
	0.0526316	0.0333333	0.0939597	0.142857	0.210526	0.0740741	0.207071	0.0838926
	0.0551181	0.0319149	0.192308	0.157895	0.180672	0.0632911	0.128079	0.0232558
	0.0521739	0.0307692	0.170213	0.116162	0.195312	0.06875	0.157233	0.0501931
	Pairwise comparisons using t tests with pooled SD
	p-value	1dC	1dK	3dC	3dK	5dC	5dK	7dC
	1dK	1	-	-	-	-	-	-
	3dC	0.01096	0.00157	-	-	-	-	-
	3dK	0.03811	0.00517	1	-	-	-	-
	5dC	0.00024	4.3e-05	1	0.59563	-	-	-
	5dK	1	1	0.04703	0.16521	0.00087	-	-
	7dC	0.00363	0.00055	1	1	1	0.01512	-
	7dK	1	1	0.01011	0.03511	0.00022	1	0.00336
	P value adjustment method: bonferroni

## Sheet: B. significant differences
PCNA Gata
	1dC	3dC	5dC	7dC
	1dK	3dK	5dK	7dK
PCNA CD34
	1dC	3dC	5dC	7dC
	1dK	3dK	5dK	7dK
PCNA p75
	1dC	3dC	5dC	7dC
	1dK	3dK	5dK	7dK
PCNA SMA
	1dC	3dC	5dC	7dC
	1dK	3dK	5dK	7dK
